# Supplementary material for: Influence of Contact Lens Parameters on Cornea: Biomechanical Analysis
Source: Bioengineering (Basel). 2024 Sep 27;11(10):966. doi: 10.3390/bioengineering11100966 (PMC11505363; doi:10.3390/bioengineering11100966)
Supplement: Supplementary file 1 [file bioengineering-11-00966-s001.zip]

Archive with 1 entries (1 files):
- bioengineering-3177139-supplementary.pdf
